# Supplementary material for: Conversion Factors to Compare Serum Concentrations of Anti-HBs, Anti-SARS-CoV-2 and Anti-Tetanus Toxin IgG
Source: Antibodies (Basel). 2025 Aug 13;14(3):69. doi: 10.3390/antib14030069 (PMC12371921; doi:10.3390/antib14030069)
Supplement: Supplementary file 1 [file antibodies-14-00069-s001.zip]

Archive with 1 entries (1 files):
- antibodies-3713156-supplementary.pdf
